# Supplementary material for: Straw-Mediated Restructure of Arbuscular Mycorrhizal Fungal Community by Selectively Shifting Edaphic Biogeochemistry in Tea Plantations of South Henan, China
Source: J Fungi (Basel). 2026 Apr 9;12(4):271. doi: 10.3390/jof12040271 (PMC13117275; doi:10.3390/jof12040271)
Supplement: Supplementary file 1 [file jof-12-00271-s001.zip]

Archive with 9 entries (9 files):
- Figure S1.pdf
- Table S1.pdf
- Table S2.pdf
- Table S3.pdf
- Table S4.pdf
- Table S5.pdf
- Table S6.pdf
- Table S7.pdf
- Table S8a-c.pdf
